# Supplementary material for: A Conserved miR172-TOE1 Module Coordinates Immunity and Flowering to Confer Verticillium Wilt Resistance in Arabidopsis thaliana and Cotton
Source: Plants (Basel). 2026 May 21;15(10):1567. doi: 10.3390/plants15101567 (PMC13210697; doi:10.3390/plants15101567)
Supplement: Supplementary file 1 [file plants-15-01567-s001.zip]

Archive with 2 entries (2 files):
- Supplementary-Figure S1-5.pdf
- Table S1. Primers used in the study.xlsx
