# Supplementary material for: A Conserved miR172-TOE1 Module Coordinates Immunity and Flowering to Confer Verticillium Wilt Resistance in Arabidopsis thaliana and Cotton
Source: Plants (Basel). 2026 May 21;15(10):1567. doi: 10.3390/plants15101567 (PMC13210697; doi:10.3390/plants15101567)
Supplement: Supplementary file 1 [file plants-15-01567-s001.zip › Table S1. Primers used in the study.xlsx]

## Sheet: Sheet1
Primer ID	Primer sequence (5’-3’)	Objective
AtTOE1-cas9-F	GAGTCGAAGTAGTGATTGCAGACATCAGACAACTCCGCGTTTTAGAGCTAGAAATAGC	Transgenic Construction
AtTOE1-cas9-R	CTATTTCTAGCTCTAAAACCTAAATTTAATAGCAGCTCGAATCTCTTAGTCGACTCTAC	Transgenic Construction
Vdsr-up-F	TAGAACTAGTGGATCCCCGGGTCCGTTGGTGAACCAGCG	Transgenic Construction
Vdsr-up-R	GAATTCACTGGCCGCCCCGGGCTTTGCCCCCGACGGAAA	Transgenic Construction
Vdsr-down-F	AAGCTTATCGATACCGTCGACCGTCAAACATGCGCATGGG	Transgenic Construction
Vdsr-down-R	CTATAGGGCGAATTGGGTACCCCACATTGTTCTATCAACCAGAGG	Transgenic Construction
GhTOE1-VIGS-F	CCGGAATTCAAGCTCGAAATATCGAGGAGTAACGT	Virus-induced gene silencing
GhTOE1-VIGS-R	CGCGGATCCGGTTCTCTGCCCTTAAACTCTTTCCG	Virus-induced gene silencing
GhCLA1-VIGS-F	CCGGAATTCGACCAGCAACGCCTCTCTTG	Virus-induced gene silencing
GhCLA1-VIGS-R	CGCGGATCCACCAGTCCCGAAGCAATCG	Virus-induced gene silencing
AtTOE1wt-F	CGGGGTACCCAGCAGCATCATCAGGATTCTATGGTGAGCAAGGGCGAG	vector construct for transient expression
AtTOE1mu-F	CGGGGTACCCAGAATCGGCTGCGGTAGTATATGGTGAGCAAGGGCGAG	vector construct for transient expression
GFP-R	ACGCGTCGACTCACTTGTACAGCTCGTCCATG	vector construct for transient expression
AtSPL13A-AD-F	CCGGAATTCATGGACTGGAATTTCAAACTTAGCTCTG	vector construct for Y1H
AtSPL13A-AD-R	CGCGGATCCCTACTCCCAATGAAACGGGAATGTCT	vector construct for Y1H
AtMIR172-AbAi-F	CGGGGTACCCATATATGTTAATGGGTTATGCATTAGCGGAATTT	vector construct for Y1H
AtMIR172-AbAi-R	ACGCGTCGACAAGTGAAGAAGAAGGTGAAGTGTGGTATTTAT	vector construct for Y1H
at-U6-northern	AGGGGCCATGCTAATCTTCTC	Northern blotting
at-172-northern	ATGCAGCATCATCAAGATTCT	Northern blotting
ath-miR172b-3p-RT	GTCGTATCCAGTGCAGGGTCCGAGGTATTCGCACTGGATACGACATGCAG	qRT-PCR
qPCR-ath-miR172b-3p-F	CGGCGGAGAATCTTGATGATGCTG	qRT-PCR
ghr-miR172-RT	GTCGTATCCAGTGCAGGGTCCGAGGTATTCGCACTGGATACGACCTGCAG	qRT-PCR
qPCR-ghr-miR172-F	AGAATCCTGATGATGCTGCAG	qRT-PCR
qPCR-miRNA-R	CCAGTGCAGGGTCCGAGGTA	qRT-PCR
qPCR-ath-U6-F	GGACCATTTCTCGATTTATGCG TG	qRT-PCR
qPCR-ath-U6-R	TTCGGGGACATCCGATAAAATT GG	qRT-PCR
qPCR-ghr-U6-F	GGGGACATCCGATAAAATTGG	qRT-PCR
qPCR-ghr-U6-R	CATTTCTCGATTTGTGCGTGTC	qRT-PCR
qPCR-VdsR-1-F	CCAGTGCAGGGTCCGAGGTA	qRT-PCR
VdsR-1-RT	GTCGTATCCAGTGCAGGGTCCGAGGTATTCGCACTGGATACG ACTCGGGTC	qRT-PCR
Vd-U6-RT	GTAGCTTCTCTTTGATTGAGCGTGTC	qRT-PCR
qPCR-Vd-U6-F	GAAACGATACAGAGAAGATGTAGGTTATCCC	qRT-PCR
qPCR-Vd-U6-R	GTAGCTTCTCTTTGATTGAGCGTGTC	qRT-PCR
qPCR-AtRubF3	GCAAGTGTTGGGTTCAAAGCTGGTG	qRT-PCR
qPCR-AtRubR3	CCAGGTTGAGGAGTTACTCGG AATG CTG	qRT-PCR
qPCR-GhUBQ14F	CAACGCTCCATCTTGTCCTT	qRT-PCR
qPCR-GhUBQ14R	TGATCGTCTTTCCCGTAAGC	qRT-PCR
qPCR-Vd-EF1α-F	TGAGTTCGAGGCTGGTATCT	qRT-PCR
qPCR-Vd-EF1α-R	CACTTGGTGGTGTCCATCTT	qRT-PCR
qPCR-Gh-18S-F	CGGCTACCACATCCAAGGAA	qRT-PCR
qPCR-Gh-18S-R	TGTCACTACCTCCCCGTGTCA	qRT-PCR
qPCR-ACTIN2-F	TCTCAGGTATCGCTGACCGTAT	qRT-PCR
qPCR-ACTIN2-R	CTGGACCTGCCTCATCATACTC	qRT-PCR
qPCR-AtTOE1-F	CGTGGAGTTAGCTTGAGGATAG	qRT-PCR
qPCR-AtTOE1-R	CGTTCCAGTAAAGGCGATGA	qRT-PCR
qPCR-GhTOE1-F	GGGACCTCGAATTCGTCAAT	qRT-PCR
qPCR-GhTOE1-R	CTTCCTTCCGACCTTGAGTATG	qRT-PCR
qPCR-AtSPL9-F	GGATCGCACCTTCGCTTTA	qRT-PCR
qPCR-AtSPL9-R	CCGCCTCATCACTCTTGTATC	qRT-PCR
qPCR-AtSPL10-F	CTGAGCTTCCAGAGAGGTAATG	qRT-PCR
qPCR-AtSPL10-R	CTGAGAACCCACCAGATGTTT	qRT-PCR
qPCR-AtSPL13A-F	GTCAACAATGCAGCAGGTTTC	qRT-PCR
qPCR-AtSPL13A-R	GCTTCCGTCGTCTTCGATTAT	qRT-PCR
qPCR-AtFT-F	AACCCTCACCTCCGAGAATA	qRT-PCR
qPCR-AtFT-R	CTGCAGTGGGACTTGGATTT	qRT-PCR
qPCR-AtLFY-F	TGCGACTTGGTGGTTTAGAG	qRT-PCR
qPCR-AtLFY-R	CAAGCTCCTCGTCCTTCATAC	qRT-PCR
qPCR-AtAP1-F	GGAGAGAAACCAGAGGCATTATC	qRT-PCR
qPCR-AtAP1-R	CTAGTGCGGATGTGCTTAAGAG	qRT-PCR
qPCR-GhFT-F	TGTTGTTCCGGCAACTTGGA	qRT-PCR
qPCR-GhFT-R	GTTAAAGTAAACCGCGGCCA	qRT-PCR
qPCR-GhLFY-F	TGGCAAAAAGAACGGCCTTG	qRT-PCR
qPCR-GhLFY-R	TAGTGGGGCATTTTTCGCCA	qRT-PCR
qPCR-GhAP1-F	ATGTGGAGCAGGCACATTGG	qRT-PCR
qPCR-GhAP1-R	TCATCCATGGCAGCAAGACG	qRT-PCR
